# Supplementary material for: Movi 2: fast and space-efficient queries on pangenomes
Source: Bioinformatics. 2026 Jun 17;42(7):btag362. doi: 10.1093/bioinformatics/btag362 (PMC13379629; doi:10.1093/bioinformatics/btag362)
Supplement: btag362_Supplementary_Data [file btag362_supplementary_data.zip]

Archive with 2 entries (2 files):
- Movi_2_final_supp.pdf
- Movi_2_supp.pdf
